# Supplementary material for: Multifold Enhanced Raman Detection of Organic Molecules as Environmental Water Pollutants
Source: Biosensors (Basel). 2022 Dec 21;13(1):4. doi: 10.3390/bios13010004 (PMC9855845; doi:10.3390/bios13010004)
Supplement: Supplementary file 1 [file biosensors-13-00004-s001.zip]

Archive with 1 entries (1 files):
- biosensors-2076018-supplementary.pdf
